# Supplementary material for: Reactions of an Osmium–Hexahydride Complex with 2-Butyne and 3-Hexyne and Their Performance in the Migratory Hydroboration of Aliphatic Internal Alkynes
Source: Organometallics. 2022 Aug 31;41(17):2513–24. doi: 10.1021/acs.organomet.2c00338 (PMC9969483; doi:10.1021/acs.organomet.2c00338)
Supplement: Supplementary file 2 — om2c00338_si_002.xyz [file om2c00338_si_002.xyz]

75
 Complex 2
 Os                 0.00001200    0.72486500   -0.00001000
 H                  0.06197900   -0.17133600    1.33742000
 H                 -0.06191200   -0.17148800   -1.33735000
 C                  1.74949000    3.65467800    0.04887300
 H                  1.35596600    4.68039200    0.08347300
 H                  2.40150800    3.57141200   -0.82771700
 C                  0.67034300    2.62370300    0.01022200
 C                 -0.67036000    2.62370000   -0.01024900
 C                 -1.74943300    3.65476500   -0.04877700
 H                 -2.38881800    3.50709400   -0.92762000
 H                 -1.35581400    4.68045100   -0.08303200
 P                 -2.04622700   -0.46245400    0.09576400
 C                 -1.95887800   -2.32973200   -0.22298100
 H                 -1.09749300   -2.59614100    0.40120200
 C                 -3.14545300   -3.20249500    0.21930700
 H                 -4.03716300   -3.02449200   -0.38568300
 H                 -3.41771900   -3.05816300    1.26740800
 H                 -2.87938100   -4.26032100    0.09900700
 C                 -1.58345700   -2.64724800   -1.67787500
 H                 -1.27808300   -3.69716800   -1.76530100
 H                 -0.75831100   -2.02560700   -2.03344700
 H                 -2.43513100   -2.50154400   -2.35031100
 C                 -3.35477900    0.26975600   -1.05270400
 H                 -3.53751700    1.23765800   -0.57073400
 C                 -4.69244400   -0.47669700   -1.14798100
 H                 -5.42995600    0.14825300   -1.66654600
 H                 -5.11130500   -0.73138600   -0.17016300
 H                 -4.59284600   -1.40089000   -1.72524500
 C                 -2.80187700    0.57755800   -2.45292700
 H                 -2.59596700   -0.33453500   -3.02122400
 H                 -1.87591300    1.15447300   -2.39559600
 H                 -3.53822700    1.15897600   -3.02155200
 C                 -2.90333200   -0.38751900    1.77392400
 H                 -3.86628000   -0.89949800    1.66288700
 C                 -2.08920600   -1.10844100    2.86054600
 H                 -1.15306000   -0.57645400    3.05545800
 H                 -1.83834000   -2.14019100    2.59962800
 H                 -2.66086600   -1.13500900    3.79599700
 C                 -3.16758900    1.06053200    2.20921400
 H                 -3.63251500    1.07271200    3.20253800
 H                 -3.84081300    1.58896300    1.52828200
 H                 -2.22833400    1.61928000    2.26268500
 P                  2.04625900   -0.46241900   -0.09576100
 C                  1.95888800   -2.32968600    0.22302100
 H                  1.09752500   -2.59608800   -0.40119400
 C                  3.14546700   -3.20249400   -0.21917900
 H                  4.03707500   -3.02464900    0.38600600
 H                  3.41795300   -3.05805100   -1.26720700
 H                  2.87928000   -4.26031200   -0.09906800
 C                  1.58339600   -2.64714800    1.67790700
 H                  1.27808600   -3.69708300    1.76537100
 H                  0.75819000   -2.02553500    2.03338400
 H                  2.43501600   -2.50134800    2.35039200
 C                  3.35488400    0.26975100    1.05264600
 H                  3.53781000    1.23756900    0.57058100
 C                  4.69242200   -0.47690900    1.14807000
 H                  5.43004000    0.14801500    1.66651500
 H                  5.11123900   -0.73187100    0.17030400
 H                  4.59266200   -1.40097200    1.72551400
 C                  2.80196300    0.57778300    2.45281300
 H                  2.59581500   -0.33423100    3.02115400
 H                  1.87612600    1.15489000    2.39538600
 H                  3.53840600    1.15907400    3.02144900
 C                  2.90327900   -0.38747000   -1.77396600
 H                  3.86631800   -0.89928700   -1.66294600
 C                  2.08922200   -1.10855100   -2.86052800
 H                  1.15296600   -0.57673800   -3.05539000
 H                  1.83856500   -2.14034700   -2.59958900
 H                  2.66082900   -1.13501700   -3.79601400
 C                  3.16729500    1.06060800   -2.20933100
 H                  3.63228100    1.07280700   -3.20262600
 H                  3.84037500    1.58921300   -1.52839300
 H                  2.22794100    1.61918300   -2.26288800
 H                  2.38899300    3.50669700    0.92757900
 H                 -2.40158900    3.57130500    0.82769400
75
 Complex 3
 Os                 0.01635300   -0.81958700    0.07760900
 H                 -0.00289700    0.14985400    1.39432700
 H                  0.06850800   -0.16519900   -1.42029500
 C                 -0.43442900   -2.70309900   -1.11207300
 H                 -1.29655900   -3.23675500   -0.72006200
 H                 -0.40562900   -2.67070400   -2.19833300
 C                  0.81690300   -2.81117200   -0.42531100
 H                  1.76125300   -2.93835600   -0.94507600
 C                  0.78798000   -2.67112800    1.00128700
 H                  1.71381700   -2.69605300    1.56636400
 C                 -0.48401900   -2.41360400    1.61271600
 H                 -0.47606800   -2.16565600    2.67127400
 H                 -1.35908000   -2.98815600    1.31514500
 P                  1.99444000    0.40894200    0.02174300
 C                  1.88813900    2.12161500   -0.78835100
 H                  1.06009700    2.55231400   -0.21474300
 C                  3.10401200    3.05117000   -0.62971000
 H                  3.95549300    2.70292000   -1.21993000
 H                  3.43382100    3.16354400    0.40494700
 H                  2.84508500    4.05082400   -0.99856700
 C                  1.45343600    2.09810900   -2.26248900
 H                  1.09903500    3.09310100   -2.55661700
 H                  0.65153400    1.37950800   -2.44186600
 H                  2.28953700    1.84501900   -2.92001000
 C                  3.40131900   -0.55754800   -0.80063900
 H                  3.33112800   -1.50634600   -0.25440300
 C                  4.83927300   -0.04140900   -0.63859200
 H                  5.53648400   -0.76979200   -1.06993900
 H                  5.12551200    0.10062600    0.40639600
 H                  4.99539100    0.90391400   -1.16431700
 C                  3.10095400   -0.86145300   -2.27784100
 H                  3.34316300   -0.00529000   -2.91363300
 H                  2.04979500   -1.11479700   -2.43272300
 H                  3.71552600   -1.70272600   -2.61875500
 C                  2.76716300    0.84694500    1.68948100
 H                  3.73019100    1.31668000    1.46324600
 C                  1.93053200    1.84489100    2.50219400
 H                  0.96479800    1.40695700    2.77015400
 H                  1.74311100    2.78080900    1.96961200
 H                  2.45574700    2.09406300    3.43156800
 C                  3.02603000   -0.40866700    2.53279000
 H                  3.54311600   -0.13542200    3.45983900
 H                  3.64554200   -1.14703100    2.01517400
 H                  2.07863900   -0.88469500    2.79875300
 P                 -2.05493300    0.31845900   -0.09135400
 C                 -1.87739300    2.18870600   -0.36456200
 H                 -1.03762800    2.20882500   -1.06587500
 C                 -3.04767300    2.94412400   -1.01707500
 H                 -3.95836500    2.89861800   -0.41463500
 H                 -3.28501900    2.57374500   -2.01679500
 H                 -2.77859000    4.00230400   -1.12075000
 C                 -1.43123000    2.91269200    0.91384400
 H                 -1.02675500    3.90089500    0.66417900
 H                 -0.66274900    2.35500400    1.45010200
 H                 -2.27529600    3.07102400    1.59195200
 C                 -3.21294300    0.04802100    1.37736200
 H                 -3.37950400   -1.03375600    1.30114300
 C                 -4.57418300    0.75753500    1.30122500
 H                 -5.22835300    0.39067700    2.10093200
 H                 -5.09248700    0.59385200    0.35281000
 H                 -4.46452100    1.83663600    1.44530700
 C                 -2.56159400    0.28989100    2.74852200
 H                 -2.43959700    1.35514100    2.95974700
 H                 -1.58395600   -0.18704800    2.81238700
 H                 -3.20397700   -0.12696600    3.53331000
 C                 -3.16066500   -0.15543600   -1.54405100
 H                 -3.97659600    0.57515600   -1.55714900
 C                 -2.39252900   -0.04238200   -2.86939500
 H                 -1.58616500   -0.77782800   -2.90424100
 H                 -1.94380700    0.94574400   -3.01071900
 H                 -3.07057200   -0.22515800   -3.71123700
 C                 -3.78650300   -1.55002000   -1.40049300
 H                 -4.38114400   -1.77883600   -2.29267400
 H                 -4.45421800   -1.62265600   -0.53772700
 H                 -3.01772900   -2.31759900   -1.30478400 
109
 Complex tz
 Os                 0.03081500   -0.01002600   -0.59274100
 H                 -0.50507200   -0.06214700    1.08515200
 H                  1.58300400   -0.62012800   -0.84957500
 H                 -1.59738400    0.58655800   -0.74251900
 H                  0.32733500    0.05771800   -2.22314400
 P                  0.69436900    2.24807900   -0.76279700
 P                 -0.63398600   -2.20799100   -1.15608100
 O                 -2.81449700   -0.54496700    0.91484300
 O                 -2.08601400    1.61047000    1.32780600
 O                  1.82000100   -1.65019900    1.37252500
 O                  2.80803900    0.37714900    0.92932500
 B                 -1.77197800    0.38886400    0.67247200
 B                  1.72907200   -0.46871700    0.61711300
 C                 -3.45941400    1.52691100    1.79146700
 C                 -3.59494000    2.35904400    3.06169100
 H                 -2.83514800    2.08000900    3.80139400
 H                 -4.59161100    2.22745000    3.50841500
 H                 -3.46416000    3.42415500    2.82471500
 C                 -4.36295500    2.08227600    0.68335300
 H                 -4.03896600    3.10182100    0.43691000
 H                 -5.41599200    2.11748700    0.99655200
 H                 -4.28504700    1.46977600   -0.22575900
 C                 -3.63488200   -0.01880600    1.98866700
 C                 -5.05811400   -0.53670200    1.81412200
 H                 -5.43363400   -0.33538000    0.80371300
 H                 -5.73489300   -0.06839600    2.54394400
 H                 -5.08019100   -1.62348400    1.97590500
 C                 -3.03777000   -0.51827500    3.31105600
 H                 -2.98163100   -1.61440200    3.28035700
 H                 -3.65027500   -0.22177500    4.17424000
 H                 -2.01906800   -0.12994800    3.44913300
 C                  2.83022000   -1.45481200    2.40217000
 C                  2.10218500   -0.93940700    3.64931800
 H                  1.63584900    0.03553900    3.45321200
 H                  2.78137500   -0.84132100    4.50799600
 H                  1.30755000   -1.65127700    3.91007700
 C                  3.50064300   -2.79375900    2.68810700
 H                  2.77248100   -3.48297900    3.13749000
 H                  4.33513200   -2.66779300    3.39370400
 H                  3.88227200   -3.25564000    1.76968100
 C                  3.75584700   -0.37428800    1.74101200
 C                  4.77973700   -0.97909900    0.77294900
 H                  4.29183400   -1.67950800    0.08005500
 H                  5.58345300   -1.50885800    1.30348300
 H                  5.22594600   -0.16945600    0.17996400
 C                  4.43360700    0.57944000    2.71724300
 H                  5.05037500    1.30128400    2.16392400
 H                  5.08860700    0.02702900    3.40703700
 H                  3.69661400    1.14051300    3.30375600
 C                 -0.31858400    3.19021800   -2.04065600
 H                  0.14444700    4.18732300   -2.10531100
 C                 -1.78153300    3.36976800   -1.61676300
 H                 -2.32831800    3.92530300   -2.39496100
 H                 -1.88769800    3.91941100   -0.67279600
 H                 -2.27454400    2.39651600   -1.48982000
 C                 -0.25390200    2.53587500   -3.42775700
 H                 -0.76004700    1.56124500   -3.41471200
 H                  0.77493200    2.36527100   -3.77110200
 H                 -0.75573800    3.17914100   -4.16800700
 C                  0.44994900    3.32545500    0.76028600
 H                 -0.63978300    3.24578400    0.88871000
 C                  0.83033400    4.80751100    0.64719500
 H                  0.46555000    5.34786600    1.53551100
 H                  0.39385100    5.29852700   -0.23409400
 H                  1.92117400    4.94409300    0.61396700
 C                  1.07374500    2.70298700    2.01373500
 H                  2.17045400    2.66870600    1.95608800
 H                  0.71388300    1.67757800    2.15865400
 H                  0.79181500    3.29518800    2.89866400
 C                  2.48407800    2.56920100   -1.29202300
 H                  3.00395800    2.58274700   -0.32009200
 C                  2.73767600    3.90441300   -2.01583200
 H                  3.82336700    4.06317100   -2.11304300
 H                  2.32480200    4.77553000   -1.49593500
 H                  2.32366900    3.89255100   -3.03467000
 C                  3.09145800    1.42519100   -2.11956000
 H                  2.52153400    1.23681900   -3.03992800
 H                  3.12773200    0.49025700   -1.55428600
 H                  4.12211600    1.68889300   -2.40703600
 C                 -1.87877200   -2.21652100   -2.57821700
 H                 -2.23251700   -3.25922900   -2.63489500
 C                 -3.08062700   -1.30770800   -2.27783700
 H                 -2.78289400   -0.25142600   -2.34898600
 H                 -3.50023300   -1.45821100   -1.27548000
 H                 -3.87440500   -1.48564800   -3.02018800
 C                 -1.28317300   -1.84614000   -3.94260600
 H                 -2.08871900   -1.79008000   -4.69176800
 H                 -0.55180800   -2.58197900   -4.30121900
 H                 -0.79340100   -0.86201100   -3.89997800
 C                  0.72284700   -3.33639400   -1.83196000
 H                  0.17968400   -4.05767800   -2.46842000
 C                  1.75013900   -2.58640500   -2.69884500
 H                  2.44313100   -2.02005500   -2.06063400
 H                  1.30631700   -1.86787700   -3.39470400
 H                  2.34489000   -3.31346000   -3.27419400
 C                  1.48667200   -4.11328300   -0.74695900
 H                  2.29470900   -4.69529200   -1.21875600
 H                  0.85419800   -4.81751900   -0.19466600
 H                  1.93576400   -3.42399400   -0.02051300
 C                 -1.58483400   -3.25361800    0.08870700
 H                 -2.51937900   -2.67600400    0.15234000
 C                 -0.96820300   -3.21462400    1.49316000
 H                 -1.68102300   -3.64071700    2.21750700
 H                 -0.73951300   -2.18659800    1.79492800
 H                 -0.03460000   -3.78720900    1.55843100
 C                 -1.93363900   -4.68614300   -0.34398400
 H                 -1.04652800   -5.32883500   -0.42666500
 H                 -2.46402100   -4.72406000   -1.30555300
 H                 -2.59571100   -5.14443200    0.40794600
